# Supplementary material for: Exploring the End-Use Quality Potential of a Collection of Spanish Bread Wheat Landraces
Source: Plants (Basel). 2021 Mar 24;10(4):620. doi: 10.3390/plants10040620 (PMC8064353; doi:10.3390/plants10040620)
Supplement: Supplementary file 1 [file plants-10-00620-s001.zip]

Archive with 3 entries (2 files):
- SUP/
- SUP/Supplementary figures S1-S3 and tables S2-S7_R1.pdf
- SUP/Table S1.xlsx
