# Supplementary material for: Exploring the End-Use Quality Potential of a Collection of Spanish Bread Wheat Landraces
Source: Plants (Basel). 2021 Mar 24;10(4):620. doi: 10.3390/plants10040620 (PMC8064353; doi:10.3390/plants10040620)
Supplement: Supplementary file 1 [file plants-10-00620-s001.zip › SUP/Table S1.xlsx]

## Sheet: Genetic data
Accession ID	Glu-A1	Glu-B1	Glu-D1	pinA	pinB	Population
BGE000084	new 1	f	new 6	1	a	4
BGE001942	b	e	a	1	a	2
BGE001945	b	e	c	1	new 1	3
BGE001981	b	f	a	1	a	4
BGE003546	y	f	a	1	a	4
BGE003614	y	new 2	new 6	1	a	4
BGE005443	b	a	a	1	b	2
BGE008209	y	f	a	1	a	4
BGE008211	b	e	a	1	a	2
BGE010003	b	7*+9	c	1	new 1	3
BGE011872	y	7*+9	a	1	a	4
BGE011886	c	u	a	1	a	2
BGE011930	a	u	c	1	a	2
BGE011932	b	u	a	1	a	2
BGE011940	y	a	a	1	a	4
BGE011950	c	u	a	1	d	2
BGE011985	c	u	a	1	a	2
BGE011995	b	e	a	1	a	1
BGE012001	a	am	a	1	a	2
BGE012011	b	e	a	1	a	1
BGE012034	b	e	c	1	a	1
BGE012063	b	e	c	1	a	1
BGE012068	b	e	c	1	a	1
BGE012111	c	u	a	1	a	2
BGE012129	b	u	a	1	a	1
BGE012132	b	e	a	1	a	2
BGE012185	a	e	a	1	a	2
BGE012192	b	e	a	1	a	1
BGE012239	b	i	a	0	a	2
BGE012292	b	7*+9	d	1	b	2
BGE012752	b	e	a	1	a	2
BGE012860	a	d	a	1	a	2
BGE012867	b	aq	a	0	a	2
BGE012870	b	e	c	1	new 1	3
BGE012881	a	d	a	1	a	2
BGE012886	b	e	a	1	a	2
BGE012889	a	d	a	1	a	2
BGE012895	a	d	a	1	a	2
BGE013128	y	e	a	1	a	2
BGE013137	b	e	a	1	a	2
BGE013155	c	e	a	1	a	2
BGE013157	b	u	a	1	a	2
BGE013173	y	new 3	a	1	a	2
BGE013174	a	am	j	1	a	2
BGE013182	b	e	c	1	a	2
BGE013187	y	f	l	1	a	4
BGE013202	b	aq	c	1	new 1	3
BGE013203	b	e	c	1	new 1	3
BGE013206	y	aq	c	1	new 1	3
BGE013211	b	u	d	1	a	2
BGE013760	y	f	a	1	a	4
BGE013777	a	u	a	1	b	2
BGE013780	b	u	a	1	a	2
BGE013801	c	d	a	1	a	2
BGE014290	c	al	a	1	b	2
BGE015376	b	e	c	1	a	1
BGE015378	b	e	a	1	new 2	1
BGE015380	b	e	c	1	a	1
BGE015384	b	e	a	1	a	2
BGE015399	c	al	a	1	d	2
BGE015402	y	f	a	1	a	4
BGE018217	c	al	h	1	a	2
BGE018221	b	e	a	1	a	2
BGE018225	b	a	a	1	a	2
BGE018232	a	e	a	1	a	3
BGE018253	b	e	c	1	a	2
BGE018356	c	u	a	1	a	2
BGE018671	b	e	a	1	a	2
BGE018922	b	e	c	1	a	1
BGE018927	c	d	a	1	a	2
BGE019328	b	e	a	1	a	1
BGE020362	b	e	a	1	a	2
BGE020365	y	e	c	1	a	2
BGE020366	b	d	a	1	a	2
BGE022235	b	e	c	1	a	1
BGE023723	b	e	a	1	a	2
BGE023725	b	f	a	1	a	4
BGE024863	b	d	a	1	a	4
BGE024866	a	f	c	1	a	2
BGE024870	c	u	a	1	d	2
BGE026951	b	e	l	0	a	2
BGE029105	y	f	a	1	a	4
BGE029795	y	f	a	1	a	4
BGE034186	y	e	a	1	a	2
BGE001944	a	f	c	1	a	2
BGE001983	b	e	a	1	a	2
BGE002012	b	e	a	1	a	2
BGE002013	b	e	d	1	b	2
BGE003156	y	f	a	1	a	4
BGE003236	y	f	a	1	a	4
BGE003611	y	f	a	1	a	4
BGE003612	b	e	a	1	a	2
BGE003615	b	f	a	1	a	4
BGE004791	y	f	a	1	a	4
BGE008205	a	u	a	1	a	2
BGE008220	b	e	c	1	new 1	3
BGE008221	b	7*+9	d	na	a	2
BGE008224	b	i	a	0	a	2
BGE008229	b	7*+9	d	0	a	2
BGE011827	y	aq	a	1	a	2
BGE011829	a	7*+9	a	1	a	2
BGE011866	b	u	a	1	a	2
BGE011869	b	e	a	1	a	2
BGE011871	b	7*+9	a	1	a	2
BGE011879	y	aq	a	1	a	4
BGE011882	y	f	a	1	a	4
BGE011887	c	u	a	1	a	2
BGE011888	a	u	c	1	a	2
BGE011931	b	e	a	1	a	1
BGE011958	c	u	a	1	a	2
BGE012036	y	f	a	1	a	4
BGE012045	b	e	a	1	new 2	1
BGE012047	b	e	c	1	a	1
BGE012067	b	e	c	1	a	1
BGE012078	a	d	c	1	a	2
BGE012120	a	e	a	1	d	2
BGE012121	b	u	a	1	a	2
BGE012124	b	e	a	na	a	2
BGE012191	b	d	c	1	a	2
BGE012194	b	e	c	1	a	1
BGE012196	y	f	a	1	a	4
BGE012198	b	e	c	1	a	1
BGE012201	a	aq	a	1	a	2
BGE012205	c	e	c	1	a	2
BGE012208	b	e	a	1	a	2
BGE012210	c	u	c	1	a	2
BGE012213	y	new 4	a	1	a	4
BGE012238	b	a	a	1	a	2
BGE012578	y	e	c	1	a	2
BGE012601	b	e	c	1	a	2
BGE012603	a	e	a	1	a	2
BGE012615	a	am	j	1	a	2
BGE012741	c	u	a	1	a	2
BGE012805	b	e	c	1	a	2
BGE012887	b	a	a	0	a	2
BGE012890	a	d	a	1	a	2
BGE012893	b	e	c	1	new 1	3
BGE012894	y	f	a	1	a	4
BGE012896	c	u	a	1	a	2
BGE013149	a	e	a	1	a	2
BGE013152	a	e	a	1	a	2
BGE013156	b	e	a	1	a	2
BGE013179	y	f	a	1	a	4
BGE013183	a	e	a	1	a	2
BGE013192	b	e	a	1	na	2
BGE013201	b	e	c	1	new 1	3
BGE013215	b	e	c	1	new 1	3
BGE013218	b	f	a	1	a	4
BGE013758	b	new 5	c	1	a	1
BGE013761	y	f	a	1	a	4
BGE013770	a	e	a	1	a	2
BGE013773	b	e	a	1	a	2
BGE013784	b	e	c	1	a	2
BGE013795	b	e	a	1	a	4
BGE015377	b	e	a	1	new 2	1
BGE015390	b	e	a	1	a	2
BGE015396	b	e	c	1	a	1
BGE015397	b	e	a	1	a	1
BGE015400	b	e	c	1	new 1	3
BGE017171	c	u	a	1	d	2
BGE018199	a	e	a	1	a	2
BGE018205	b	u	u	1	a	2
BGE018207	b	e	a	1	a	2
BGE018209	b	e	a	1	a	2
BGE018213	a	f	new 7	1	a	3
BGE018215	a	am	a	1	a	2
BGE018228	a	f	a	1	a	4
BGE018239	b	e	c	1	new 1	3
BGE018241	b	e	c	1	new 1	3
BGE018248	b	e	c	1	new 1	3
BGE018249	y	f	a	1	a	4
BGE018258	y	e	a	1	a	4
BGE018907	b	e	a	1	a	2
BGE018918	b	e	c	1	a	2
BGE023724	b	e	l	1	a	2
BGE024864	b	e	a	1	new 1	2
BGE024865	y	e	a	1	a	2
BGE024867	c	u	d	1	a	2
BGE024868	a	e	c	1	a	1
BGE024869	c	e	a	1	a	2
BGE024871	b	f	a	1	a	4
BGE025410	b	i	d	0	a	2
BGE025413	b	u	a	1	a	2
BGE029098	y	f	a	1	a	4
BGE029796	y	f	a	1	a	4
BGE030916	b	e	a	1	a	2
BGE030918	c	a	d	0	a	2
BGE036373	a	e	a	1	a	4
BGE012591	b	e	a	1	a	1
Artur NICK	b	c	a	1	a
BERDUN	a	i	a	1	b
BOTTICELLI	a	b	d	1	a
CALIFA SUR	a	al	d	0	a
CAMARGO	b	d	d	1	a
CCB Ingenio	b	b	d	1	b
CRAKLIN	c	u	a	1	a
GAZUL	b	al	d	0	a
NOGAL	b	u	d	1	d
PALEDOR	c	d	a	1	a
08THES2162	a	b	a	0	a
ALHAMBRA	b	c	d	1	a
LAZARO	c	d	d	1	d
LCS-STAR	b	b	a	1	b
SY ALTEO	b	c	a	1	a
MARIUS	c	c	c	na	a
MARCOPOLO	c	d	d	1	d
RGT-TOCAYO	c	c	d	1	a

## Sheet: TKW
Accession ID	year	TKW (g)
BGE000084	16/17	25.9688
	17/18	47.0905
	18/19	27.7866
	19/20	37.24
BGE001942	16/17	20.0498
	17/18	37.5843
	18/19	23.1221
	19/20	26
BGE001945	16/17	31.459
	17/18	45.5134
	18/19	33.2251
	19/20	37.52
BGE001981	16/17	27.372
	17/18	39.0959
	18/19	25.7364
	19/20	33.56
BGE003546	16/17	30.2632
	17/18	42.6897
	18/19	27.8915
	19/20	34.68
BGE003614	16/17	na
	17/18	43.1296
	18/19	22.3065
	19/20	32.04
BGE005443	16/17	21.2528
	17/18	32.8846
	18/19	18.5163
	19/20	22.8667
BGE008209	16/17	32.2291
	17/18	49.1358
	18/19	28.2311
	19/20	34.52
BGE008211	16/17	28.1366
	17/18	43.6228
	18/19	29.4879
	19/20	30.76
BGE010003	16/17	22.4561
	17/18	43.9861
	18/19	24.8338
	19/20	32.68
BGE011872	16/17	26.1616
	17/18	45.9748
	18/19	20.6651
	19/20	30.4
BGE011886	16/17	29.8108
	17/18	43.2944
	18/19	29.1643
	19/20	38.48
BGE011930	16/17	23.0303
	17/18	38.2507
	18/19	27.1082
	19/20	26.44
BGE011932	16/17	29.4713
	17/18	40.0561
	18/19	29.375
	19/20	31.96
BGE011940	16/17	26.0046
	17/18	33.4791
	18/19	27.1838
	19/20	27.72
BGE011950	16/17	26.8017
	17/18	36.9293
	18/19	25.3783
	19/20	35.64
BGE011985	16/17	28.9414
	17/18	38.9295
	18/19	27.7778
	19/20	37.48
BGE011995	16/17	23.2843
	17/18	42.1642
	18/19	31.0148
	19/20	28.2
BGE012001	16/17	25.6452
	17/18	41.7127
	18/19	25.7643
	19/20	33.64
BGE012011	16/17	25.7582
	17/18	42.0088
	18/19	25.9162
	19/20	28
BGE012034	16/17	23.8943
	17/18	39.4033
	18/19	27.4839
	19/20	29.76
BGE012063	16/17	30.0787
	17/18	42.0732
	18/19	28.5507
	19/20	33.68
BGE012068	16/17	25.2927
	17/18	40.1163
	18/19	33.4672
	19/20	23.6
BGE012111	16/17	24.6578
	17/18	34.5255
	18/19	24.7443
	19/20	26.12
BGE012129	16/17	27.6636
	17/18	40.446
	18/19	29.0239
	19/20	36.4
BGE012132	16/17	30.7424
	17/18	40.0903
	18/19	32.0469
	19/20	32.28
BGE012185	16/17	33.2962
	17/18	46.1381
	18/19	33.4783
	19/20	38.12
BGE012192	16/17	24.9893
	17/18	36.8678
	18/19	30.5367
	19/20	35.45
BGE012239	16/17	33.1642
	17/18	29.766
	18/19	30.4651
	19/20	33.5
BGE012292	16/17	23.4171
	17/18	31.4925
	18/19	30.4489
	19/20	29.96
BGE012752	16/17	25.5024
	17/18	40.8543
	18/19	28.91
	19/20	32.6
BGE012860	16/17	26.4851
	17/18	45.9726
	18/19	33.1378
	19/20	38.5
BGE012867	16/17	26.3144
	17/18	48.4153
	18/19	33.6972
	19/20	34
BGE012870	16/17	26.3733
	17/18	41.4201
	18/19	32.9535
	19/20	33.2
BGE012881	16/17	25.8197
	17/18	44.4624
	18/19	31.704
	19/20	33.25
BGE012886	16/17	28.8814
	17/18	41.8844
	18/19	29.236
	19/20	33.96
BGE012889	16/17	23.9348
	17/18	44.1411
	18/19	33.438
	19/20	35.05
BGE012895	16/17	27.0765
	17/18	43.2908
	18/19	30.4934
	19/20	33.44
BGE013128	16/17	26.152
	17/18	42.2507
	18/19	37.9213
	19/20	35.3
BGE013137	16/17	34.2969
	17/18	42.3958
	18/19	30.0484
	19/20	35.15
BGE013155	16/17	21.9881
	17/18	35.5405
	18/19	24.9647
	19/20	31.75
BGE013157	16/17	34.5953
	17/18	41.0624
	18/19	30.4423
	19/20	31.9
BGE013173	16/17	30.9164
	17/18	46.1125
	18/19	28.7342
	19/20	34.55
BGE013174	16/17	na
	17/18	36.6582
	18/19	25.4957
	19/20	33.35
BGE013182	16/17	24.6827
	17/18	37.9006
	18/19	27.1728
	19/20	29.95
BGE013187	16/17	22.8604
	17/18	39.1042
	18/19	25.3488
	19/20	32.04
BGE013202	16/17	34.0712
	17/18	52.028
	18/19	35.7636
	19/20	35.72
BGE013203	16/17	29.0703
	17/18	42.2197
	18/19	29.3986
	19/20	33.8
BGE013206	16/17	25.5402
	17/18	33.5861
	18/19	28.697
	19/20	29.04
BGE013211	16/17	23.6156
	17/18	29.4652
	18/19	25.9329
	19/20	27.32
BGE013760	16/17	27.1582
	17/18	38.5789
	18/19	25.8533
	19/20	32.4
BGE013777	16/17	21.0121
	17/18	32.9491
	18/19	31.4089
	19/20	28.8
BGE013780	16/17	28.0186
	17/18	33.8946
	18/19	26.8654
	19/20	29.84
BGE013801	16/17	22.7895
	17/18	33.4823
	18/19	25.4315
	19/20	28.72
BGE014290	16/17	19.2727
	17/18	28.5283
	18/19	16.5909
	19/20	20
BGE015376	16/17	23.8404
	17/18	45.2584
	18/19	27.8097
	19/20	34.76
BGE015378	16/17	29.0306
	17/18	45.2489
	18/19	27.8176
	19/20	33.96
BGE015380	16/17	25.6867
	17/18	42.9921
	18/19	25.0091
	19/20	33.48
BGE015384	16/17	28.5279
	17/18	33.7963
	18/19	27.3563
	19/20	31
BGE015399	16/17	30.7627
	17/18	38.1545
	18/19	27.5973
	19/20	32.8
BGE015402	16/17	27.2494
	17/18	42.145
	18/19	24.5349
	19/20	28.56
BGE018217	16/17	15.7851
	17/18	31.8182
	18/19	19.6275
	19/20	22.16
BGE018221	16/17	22.9128
	17/18	42.1302
	18/19	23.0505
	19/20	25.4
BGE018225	16/17	26.08
	17/18	39.3023
	18/19	25.2708
	19/20	31.76
BGE018232	16/17	26.7366
	17/18	42.0818
	18/19	29.7533
	19/20	34.68
BGE018253	16/17	26.3018
	17/18	46.4972
	18/19	32.3837
	19/20	33.24
BGE018356	16/17	27.7151
	17/18	45.3541
	18/19	28.5891
	19/20	24.92
BGE018671	16/17	31.5746
	17/18	43.7559
	18/19	29.325
	19/20	30.56
BGE018922	16/17	24.5395
	17/18	48.2216
	18/19	28.1971
	19/20	32.84
BGE018927	16/17	23.4033
	17/18	35.1202
	18/19	21.0864
	19/20	28.8
BGE019328	16/17	26.382
	17/18	44.5245
	18/19	24.3675
	19/20	30.92
BGE020362	16/17	25.1663
	17/18	42.0616
	18/19	28.5647
	19/20	29.88
BGE020365	16/17	28.4952
	17/18	49.3401
	18/19	32.2941
	19/20	33.24
BGE020366	16/17	22.7083
	17/18	38.0535
	18/19	30.9691
	19/20	28.28
BGE022235	16/17	19.3603
	17/18	42.5132
	18/19	21.102
	19/20	30.44
BGE023723	16/17	18.3453
	17/18	29.3684
	18/19	20.6312
	19/20	24.68
BGE023725	16/17	24.7984
	17/18	43.1674
	18/19	27.9282
	19/20	31.36
BGE024863	16/17	18.6654
	17/18	27.0328
	18/19	21.7087
	19/20	23.88
BGE024866	16/17	25.1732
	17/18	44.1645
	18/19	25.5303
	19/20	28.9048
BGE024870	16/17	23.7709
	17/18	39.6897
	18/19	27.5532
	19/20	35.95
BGE026951	16/17	26.8305
	17/18	39.866
	18/19	27.7188
	19/20	30.7
BGE029105	16/17	21.4744
	17/18	35.2372
	18/19	27.6199
	19/20	28.9
BGE029795	16/17	29.7512
	17/18	41.3905
	18/19	25.2
	19/20	30
BGE034186	16/17	25.602
	17/18	48.3642
	18/19	22.1429
	19/20	34.4
BGE001944	16/17	23.58
	17/18	43.7879
	18/19	23.4301
	19/20	34.35
BGE001983	16/17	19.7315
	17/18	38.8663
	18/19	22.993
	19/20	27.75
BGE002012	16/17	14.9803
	17/18	31.5672
	18/19	21.0231
	19/20	25.3
BGE002013	16/17	26.4343
	17/18	39.6545
	18/19	27.8025
	19/20	29.68
BGE003156	16/17	29.8711
	17/18	39.4769
	18/19	28.6228
	19/20	31.96
BGE003236	16/17	30.5014
	17/18	43.1202
	18/19	30.6731
	19/20	39.45
BGE003611	16/17	29.9223
	17/18	43.0094
	18/19	28.0607
	19/20	38.5
BGE003612	16/17	18.8521
	17/18	29.5652
	18/19	19.808
	19/20	26.35
BGE003615	16/17	19.6324
	17/18	31.2158
	18/19	24.7068
	19/20	29.52
BGE004791	16/17	22.0096
	17/18	36.4824
	18/19	29.0338
	19/20	35.7
BGE008205	16/17	24.0909
	17/18	33.0961
	18/19	23.9098
	19/20	27.12
BGE008220	16/17	29.2208
	17/18	42.7055
	18/19	29.2308
	19/20	37.95
BGE008221	16/17	33.2215
	17/18	46.401
	18/19	30.7926
	19/20	31.44
BGE008224	16/17	32.276
	17/18	38.898
	18/19	26.2046
	19/20	33.28
BGE008229	16/17	23.8587
	17/18	42.4107
	18/19	25.9652
	19/20	28.95
BGE011827	16/17	32.3975
	17/18	40.293
	18/19	32.7098
	19/20	36.913
BGE011829	16/17	21.5824
	17/18	42.0918
	18/19	22.6221
	19/20	29.8182
BGE011866	16/17	25.7547
	17/18	34.7246
	18/19	22.6617
	19/20	32.25
BGE011869	16/17	24.6691
	17/18	42.3718
	18/19	29.8176
	19/20	32.6667
BGE011871	16/17	36.3679
	17/18	46.43
	18/19	26.8167
	19/20	38
BGE011879	16/17	31.931
	17/18	42.0842
	18/19	20.7692
	19/20	34.45
BGE011882	16/17	31.6055
	17/18	43.9691
	18/19	22.0266
	19/20	34.25
BGE011887	16/17	32.0418
	17/18	41.1899
	18/19	27.2358
	19/20	36.875
BGE011888	16/17	21.959
	17/18	34.4203
	18/19	23.1214
	19/20	28
BGE011931	16/17	27.8744
	17/18	42.2801
	18/19	30.7589
	19/20	32.5556
BGE011958	16/17	39.1437
	17/18	49.9751
	18/19	29.3913
	19/20	33.7
BGE012036	16/17	27.7212
	17/18	32.2015
	18/19	22.7465
	19/20	30.8
BGE012045	16/17	27.6606
	17/18	45.2333
	18/19	26.1093
	19/20	33.88
BGE012047	16/17	26.3593
	17/18	37.0297
	18/19	27.4655
	19/20	32.65
BGE012067	16/17	25.8459
	17/18	43.383
	18/19	24.2454
	19/20	33.52
BGE012078	16/17	29.3606
	17/18	46.2309
	18/19	31.383
	19/20	38.85
BGE012120	16/17	24.268
	17/18	39.7644
	18/19	26.4878
	19/20	37.4
BGE012121	16/17	30.1023
	17/18	40.3226
	18/19	26.8893
	19/20	32.35
BGE012124	16/17	24.0909
	17/18	36.0531
	18/19	30.7098
	19/20	28.15
BGE012191	16/17	28.4483
	17/18	39.4599
	18/19	30.3571
	19/20	36.05
BGE012194	16/17	27.7346
	17/18	38.5598
	18/19	33.3621
	19/20	32.9
BGE012196	16/17	21.4128
	17/18	37.9792
	18/19	22.7715
	19/20	29.4
BGE012198	16/17	29.8571
	17/18	44.9735
	18/19	28.5467
	19/20	33.76
BGE012201	16/17	26.1179
	17/18	29.0164
	18/19	24.377
	19/20	26.92
BGE012205	16/17	28.4184
	17/18	38.1193
	18/19	27.8809
	19/20	30.72
BGE012208	16/17	28.0123
	17/18	35.4286
	18/19	29.2477
	19/20	33.8
BGE012210	16/17	28.6177
	17/18	37.996
	18/19	24.7266
	19/20	31
BGE012213	16/17	32.5916
	17/18	49.2806
	18/19	22.2897
	19/20	36.2381
BGE012238	16/17	30.2261
	17/18	47.5298
	18/19	32.8173
	19/20	35.2
BGE012578	16/17	22.7948
	17/18	41.9204
	18/19	27.9239
	19/20	36.3333
BGE012601	16/17	27.5111
	17/18	34.7696
	18/19	28.3201
	19/20	33.7
BGE012603	16/17	22.203
	17/18	34.0506
	18/19	28.6495
	19/20	30.15
BGE012615	16/17	25.6948
	17/18	42.2417
	18/19	25.4801
	19/20	37.2083
BGE012741	16/17	34.6384
	17/18	37.8689
	18/19	31.9968
	19/20	36.35
BGE012805	16/17	22.4208
	17/18	34.4512
	18/19	26.2419
	19/20	28.4
BGE012887	16/17	25.398
	17/18	36.6038
	18/19	26.2606
	19/20	30.68
BGE012890	16/17	24.85
	17/18	43.2059
	18/19	31.3732
	19/20	34.0833
BGE012893	16/17	28.2692
	17/18	41.6236
	18/19	30.62
	19/20	36.7273
BGE012894	16/17	26.7437
	17/18	39.9478
	18/19	28.8194
	19/20	36.15
BGE012896	16/17	24.322
	17/18	31.5909
	18/19	34.2712
	19/20	34.5
BGE013149	16/17	25.796
	17/18	38.7576
	18/19	31.7277
	19/20	30.2778
BGE013152	16/17	26.378
	17/18	43.5988
	18/19	28.5202
	19/20	33.88
BGE013156	16/17	20.0647
	17/18	31.7185
	18/19	19.8268
	19/20	24.32
BGE013179	16/17	32.1988
	17/18	42.6606
	18/19	29.7345
	19/20	33.12
BGE013183	16/17	21.8159
	17/18	35.2434
	18/19	20.8863
	19/20	28.48
BGE013192	16/17	24.7689
	17/18	37.0403
	18/19	22.7621
	19/20	28.1364
BGE013201	16/17	31.1779
	17/18	45.0318
	18/19	27.3927
	19/20	32.1333
BGE013215	16/17	29.2118
	17/18	45.5482
	18/19	28.1458
	19/20	34.35
BGE013218	16/17	24.7727
	17/18	35.0891
	18/19	25.3065
	19/20	33.3333
BGE013758	16/17	28.8614
	17/18	46.0822
	18/19	27.7384
	19/20	33.9
BGE013761	16/17	23.6891
	17/18	41.1337
	18/19	22.9248
	19/20	29.8
BGE013770	16/17	26.4375
	17/18	38.5417
	18/19	26.8557
	19/20	29
BGE013773	16/17	21.5704
	17/18	44.8295
	18/19	32.7288
	19/20	35
BGE013784	16/17	28.2725
	17/18	45.3351
	18/19	31.7949
	19/20	37.4
BGE013795	16/17	28.7191
	17/18	46.4334
	18/19	25.6997
	19/20	39.6818
BGE015377	16/17	24.8294
	17/18	43.1601
	18/19	28.3392
	19/20	35.15
BGE015390	16/17	26.3399
	17/18	43.2134
	18/19	29.3407
	19/20	36.5
BGE015396	16/17	28.9226
	17/18	42.7984
	18/19	28.7614
	19/20	35.2
BGE015397	16/17	24.9533
	17/18	42.7083
	18/19	24.2953
	19/20	31.2105
BGE015400	16/17	27.5424
	17/18	42.3124
	18/19	26.4687
	19/20	33.7647
BGE017171	16/17	24.802
	17/18	36.8958
	18/19	23.553
	19/20	31.4444
BGE018199	16/17	27.8125
	17/18	44.0469
	18/19	23.4899
	19/20	32.9
BGE018205	16/17	22.5799
	17/18	41.4214
	18/19	29.5707
	19/20	31.5833
BGE018207	16/17	23.7054
	17/18	41.3636
	18/19	22.7358
	19/20	27.65
BGE018209	16/17	19.8455
	17/18	33.1053
	18/19	17.2829
	19/20	24.56
BGE018213	16/17	31.3408
	17/18	46.5395
	18/19	27.5426
	19/20	36.1304
BGE018215	16/17	27.8009
	17/18	38.9718
	18/19	25.4179
	19/20	32.2083
BGE018228	16/17	25.387
	17/18	45.3333
	18/19	21.2637
	19/20	23.9231
BGE018239	16/17	27.1898
	17/18	43.2421
	18/19	28.0289
	19/20	31.2
BGE018241	16/17	25.5172
	17/18	42.7812
	18/19	28.7885
	19/20	33.5
BGE018248	16/17	25.9312
	17/18	44.3177
	18/19	31.7073
	19/20	39.1765
BGE018249	16/17	28.6264
	17/18	43.9637
	18/19	22.5075
	19/20	32.1333
BGE018258	16/17	26.2775
	17/18	35.6081
	18/19	27.0142
	19/20	27.9333
BGE018907	16/17	18.6087
	17/18	32.3435
	18/19	19.0476
	19/20	23.3
BGE018918	16/17	26.1483
	17/18	45.5668
	18/19	31.1777
	19/20	37.2143
BGE023724	16/17	15.5789
	17/18	35.0591
	18/19	19.7129
	19/20	21.7083
BGE024864	16/17	27.8261
	17/18	46.9456
	18/19	37.543
	19/20	32.7727
BGE024865	16/17	22.6758
	17/18	34.1135
	18/19	27.2469
	19/20	29.0909
BGE024867	16/17	23.5659
	17/18	41.705
	18/19	28.0687
	19/20	22.55
BGE024868	16/17	25.7606
	17/18	36.513
	18/19	31.1957
	19/20	25.36
BGE024869	16/17	24.2693
	17/18	35.1111
	18/19	24.8516
	19/20	29.6
BGE024871	16/17	21.7925
	17/18	31.7984
	18/19	24.4122
	19/20	29.52
BGE025410	16/17	22.0762
	17/18	37.5765
	18/19	23.4604
	19/20	25.15
BGE025413	16/17	22.8942
	17/18	36.2445
	18/19	27.9167
	19/20	31.48
BGE029098	16/17	25.6912
	17/18	43.6982
	18/19	30
	19/20	35.1
BGE029796	16/17	31.3105
	17/18	49.8909
	18/19	28.8929
	19/20	40.3636
BGE030916	16/17	22.4766
	17/18	42.3433
	18/19	23.9776
	19/20	34.8
BGE030918	16/17	21.453
	17/18	39.1169
	18/19	24.6422
	19/20	35.4
BGE036373	16/17	28.8564
	17/18	39.8684
	18/19	26.4967
	19/20	33.24
Candeal de Vellisca	16/17	na
	17/18	na
	18/19	28.9498
	19/20	30.5
Artur NICK	16/17	na
	17/18	32.7824
	18/19	31.3387
	19/20	33.56
BERDUN	16/17	na
	17/18	30.9058
	18/19	23.4294
	19/20	24.84
BOTTICELLI	16/17	na
	17/18	41.3539
	18/19	29.1753
	19/20	32.08
CALIFA SUR	16/17	na
	17/18	38.8702
	18/19	26.7485
	19/20	22.08
CAMARGO	16/17	na
	17/18	33.2041
	18/19	25.0073
	19/20	26.75
CCB Ingenio	16/17	na
	17/18	35.7204
	18/19	33.3075
	19/20	35.6
CRAKLIN	16/17	na
	17/18	26.093
	18/19	27.1749
	19/20	24.75
GAZUL	16/17	na
	17/18	25.7339
	18/19	23.527
	19/20	26.68
NOGAL	16/17	na
	17/18	28.7898
	18/19	22.3688
	19/20	29.76
PALEDOR	16/17	na
	17/18	33.0009
	18/19	28.0904
	19/20	33.35
08THES2162	16/17	na
	17/18	32.7419
	18/19	26.4526
	19/20	32.45
ALHAMBRA	16/17	na
	17/18	39.1436
	18/19	32.8064
	19/20	32.92
LAZARO	16/17	na
	17/18	37.5163
	18/19	26.1588
	19/20	30.45
LCS-STAR	16/17	na
	17/18	35.222
	18/19	26.6475
	19/20	31.55
SY ALTEO	16/17	na
	17/18	43.7129
	18/19	30.5167
	19/20	32.25
MARIUS	16/17	na
	17/18	38.3221
	18/19	28.4868
	19/20	33.35
MARCOPOLO	16/17	na
	17/18	40.6417
	18/19	26.3072
	19/20	25.2
RGT-TOCAYO	16/17	na
	17/18	38.322
	18/19	26.0522
	19/20	29.5

## Sheet: GN
Accession ID	year	GN
BGE000084	16/17	na
	17/18	35
	18/19	18.75
	19/20	30.8
BGE001942	16/17	na
	17/18	26
	18/19	31
	19/20	34.3333
BGE001945	16/17	na
	17/18	26.25
	18/19	36.75
	19/20	43.8
BGE001981	16/17	na
	17/18	24.75
	18/19	32.25
	19/20	36
BGE003546	16/17	na
	17/18	25
	18/19	22.75
	19/20	33
BGE003614	16/17	na
	17/18	26.25
	18/19	21
	19/20	31
BGE005443	16/17	na
	17/18	31.25
	18/19	32.5
	19/20	51.8
BGE008209	16/17	na
	17/18	29.25
	18/19	23.5
	19/20	26
BGE008211	16/17	na
	17/18	24.75
	18/19	16.75
	19/20	29.6
BGE010003	16/17	na
	17/18	25
	18/19	22.75
	19/20	36.2
BGE011872	16/17	na
	17/18	29.25
	18/19	18.5
	19/20	29.2
BGE011886	16/17	na
	17/18	40.5
	18/19	22
	19/20	35
BGE011930	16/17	na
	17/18	25.25
	18/19	19.5
	19/20	22.4
BGE011932	16/17	na
	17/18	24.75
	18/19	28.5
	19/20	28.2
BGE011940	16/17	na
	17/18	31.6667
	18/19	33.25
	19/20	31
BGE011950	16/17	na
	17/18	44.75
	18/19	22.75
	19/20	39.4
BGE011985	16/17	na
	17/18	36.5
	18/19	35.25
	19/20	34.6
BGE011995	16/17	na
	17/18	12
	18/19	11
	19/20	27.6
BGE012001	16/17	na
	17/18	19.25
	18/19	28.25
	19/20	27
BGE012011	16/17	na
	17/18	18.5
	18/19	16.3333
	19/20	23.6
BGE012034	16/17	na
	17/18	19.5
	18/19	13.25
	19/20	21.6
BGE012063	16/17	na
	17/18	22.5
	18/19	22.25
	19/20	26.4
BGE012068	16/17	na
	17/18	19
	18/19	16.75
	19/20	18.8
BGE012111	16/17	na
	17/18	21.25
	18/19	11.25
	19/20	27.2
BGE012129	16/17	na
	17/18	20.5
	18/19	10.5
	19/20	22.4
BGE012132	16/17	na
	17/18	31
	18/19	24.5
	19/20	37.2
BGE012185	16/17	na
	17/18	22.5
	18/19	12.5
	19/20	23.2
BGE012192	16/17	na
	17/18	16.75
	18/19	17.75
	19/20	23
BGE012239	16/17	na
	17/18	25
	18/19	14.6667
	19/20	22.6
BGE012292	16/17	na
	17/18	20
	18/19	25
	19/20	29.4
BGE012752	16/17	na
	17/18	27.75
	18/19	22
	19/20	24.1667
BGE012860	16/17	na
	17/18	22.5
	18/19	17.75
	19/20	24.2
BGE012867	16/17	na
	17/18	25.25
	18/19	20.75
	19/20	29.6
BGE012870	16/17	na
	17/18	30
	18/19	30.25
	19/20	34.6667
BGE012881	16/17	na
	17/18	23.5
	18/19	11
	19/20	26
BGE012886	16/17	na
	17/18	20
	18/19	14.5
	19/20	36
BGE012889	16/17	na
	17/18	25.25
	18/19	16
	19/20	29.2
BGE012895	16/17	na
	17/18	26.75
	18/19	12.5
	19/20	27.75
BGE013128	16/17	na
	17/18	28.5
	18/19	15
	19/20	35
BGE013137	16/17	na
	17/18	21.25
	18/19	10
	19/20	24.25
BGE013155	16/17	na
	17/18	42.5
	18/19	16.75
	19/20	31.2
BGE013157	16/17	na
	17/18	27
	18/19	18.5
	19/20	30.8
BGE013173	16/17	na
	17/18	25.75
	18/19	19.25
	19/20	28.6
BGE013174	16/17	na
	17/18	32.25
	18/19	21.75
	19/20	36.8
BGE013182	16/17	na
	17/18	26.75
	18/19	21.25
	19/20	32.1667
BGE013187	16/17	na
	17/18	25.25
	18/19	25
	19/20	29.4
BGE013202	16/17	na
	17/18	23.5
	18/19	17.75
	19/20	24
BGE013203	16/17	na
	17/18	24.5
	18/19	19.5
	19/20	26
BGE013206	16/17	na
	17/18	19.25
	18/19	17.25
	19/20	29.4
BGE013211	16/17	na
	17/18	22.25
	18/19	28
	19/20	40.6
BGE013760	16/17	na
	17/18	18.5
	18/19	13
	19/20	31.4
BGE013777	16/17	na
	17/18	28
	18/19	37.6667
	19/20	37.5
BGE013780	16/17	na
	17/18	22.25
	18/19	15.75
	19/20	45.2
BGE013801	16/17	na
	17/18	26
	18/19	13
	19/20	32.6
BGE014290	16/17	na
	17/18	19.75
	18/19	16
	19/20	38
BGE015376	16/17	na
	17/18	20
	18/19	10.5
	19/20	25.2
BGE015378	16/17	na
	17/18	16
	18/19	20
	19/20	24.6
BGE015380	16/17	na
	17/18	20
	18/19	14.75
	19/20	28.2
BGE015384	16/17	na
	17/18	21.5
	18/19	23.25
	19/20	32
BGE015399	16/17	na
	17/18	25.75
	18/19	26.5
	19/20	57.8
BGE015402	16/17	na
	17/18	31
	18/19	20
	19/20	40.2
BGE018217	16/17	na
	17/18	36.75
	18/19	18.25
	19/20	31.8
BGE018221	16/17	na
	17/18	22
	18/19	15.75
	19/20	34.2
BGE018225	16/17	na
	17/18	28.5
	18/19	17.75
	19/20	27.6
BGE018232	16/17	na
	17/18	20.5
	18/19	27.5
	19/20	38.6667
BGE018253	16/17	na
	17/18	21.25
	18/19	29
	19/20	28.4
BGE018356	16/17	na
	17/18	37.5
	18/19	26
	19/20	36.2
BGE018671	16/17	na
	17/18	18.5
	18/19	25
	19/20	27.8
BGE018922	16/17	na
	17/18	21.25
	18/19	18.5
	19/20	36.2
BGE018927	16/17	na
	17/18	30.5
	18/19	13.75
	19/20	28.2
BGE019328	16/17	na
	17/18	22.25
	18/19	15.75
	19/20	27.2
BGE020362	16/17	na
	17/18	18.25
	18/19	18.75
	19/20	34.4
BGE020365	16/17	na
	17/18	18.5
	18/19	11.25
	19/20	30.2
BGE020366	16/17	na
	17/18	23.5
	18/19	18.3333
	19/20	40.4
BGE022235	16/17	na
	17/18	21
	18/19	9.25
	19/20	20.4
BGE023723	16/17	na
	17/18	29
	18/19	22.25
	19/20	35.4
BGE023725	16/17	na
	17/18	27
	18/19	14
	19/20	34.8
BGE024863	16/17	na
	17/18	26.75
	18/19	23.5
	19/20	35.4
BGE024866	16/17	na
	17/18	20.5
	18/19	20.25
	19/20	32.4
BGE024870	16/17	na
	17/18	42.75
	18/19	15
	19/20	51.5
BGE026951	16/17	na
	17/18	19.25
	18/19	9.75
	19/20	18.8
BGE029105	16/17	na
	17/18	16.5
	18/19	28
	19/20	32.2
BGE029795	16/17	na
	17/18	27
	18/19	19
	19/20	54.6
BGE034186	16/17	na
	17/18	17.75
	18/19	14
	19/20	20.4
BGE001944	16/17	na
	17/18	23.5
	18/19	16.6667
	19/20	30
BGE001983	16/17	na
	17/18	19.75
	18/19	23.5
	19/20	28.1667
BGE002012	16/17	na
	17/18	22
	18/19	29.5
	19/20	37
BGE002013	16/17	na
	17/18	28
	18/19	26.75
	19/20	37
BGE003156	16/17	na
	17/18	27.75
	18/19	26.25
	19/20	31.3333
BGE003236	16/17	na
	17/18	25
	18/19	21.75
	19/20	35.1667
BGE003611	16/17	na
	17/18	27
	18/19	17.3333
	19/20	38.8
BGE003612	16/17	na
	17/18	20.75
	18/19	32.25
	19/20	33
BGE003615	16/17	na
	17/18	27.5
	18/19	30.5
	19/20	32.6
BGE004791	16/17	na
	17/18	19.5
	18/19	20
	19/20	27
BGE008205	16/17	na
	17/18	39.6667
	18/19	29.25
	19/20	47.6
BGE008220	16/17	na
	17/18	28.75
	18/19	16.25
	19/20	30.6
BGE008221	16/17	na
	17/18	30.5
	18/19	18.75
	19/20	33.8
BGE008224	16/17	na
	17/18	38.75
	18/19	49
	19/20	55
BGE008229	16/17	na
	17/18	25
	18/19	31
	19/20	33.4
BGE011827	16/17	na
	17/18	28
	18/19	11.3333
	19/20	30.8
BGE011829	16/17	na
	17/18	25.5
	18/19	38.6667
	19/20	29.6
BGE011866	16/17	na
	17/18	24.5
	18/19	19
	19/20	31.8
BGE011869	16/17	na
	17/18	19.5
	18/19	12.5
	19/20	27.4
BGE011871	16/17	na
	17/18	26
	18/19	11
	19/20	36.6
BGE011879	16/17	na
	17/18	24.25
	18/19	na
	19/20	27.6
BGE011882	16/17	na
	17/18	28.5
	18/19	21
	19/20	30.2
BGE011887	16/17	na
	17/18	25
	18/19	10
	19/20	28.4
BGE011888	16/17	na
	17/18	19.75
	18/19	8.5
	19/20	27.25
BGE011931	16/17	na
	17/18	16.25
	18/19	10
	19/20	23.5
BGE011958	16/17	na
	17/18	18
	18/19	na
	19/20	34.8
BGE012036	16/17	na
	17/18	22.5
	18/19	20.5
	19/20	22.75
BGE012045	16/17	na
	17/18	23
	18/19	9
	19/20	26.2
BGE012047	16/17	na
	17/18	20.25
	18/19	14.75
	19/20	28.5
BGE012067	16/17	na
	17/18	18.75
	18/19	24
	19/20	32.2
BGE012078	16/17	na
	17/18	19
	18/19	12.75
	19/20	23.4
BGE012120	16/17	na
	17/18	38.25
	18/19	14.25
	19/20	33.5
BGE012121	16/17	na
	17/18	25
	18/19	15
	19/20	29.2
BGE012124	16/17	na
	17/18	21
	18/19	17.5
	19/20	17
BGE012191	16/17	na
	17/18	17.5
	18/19	14
	19/20	27.8
BGE012194	16/17	na
	17/18	18.25
	18/19	17.5
	19/20	25.2
BGE012196	16/17	na
	17/18	28
	18/19	19
	19/20	29
BGE012198	16/17	na
	17/18	15.25
	18/19	14.5
	19/20	28.6
BGE012201	16/17	na
	17/18	29.25
	18/19	16.5
	19/20	35.8
BGE012205	16/17	na
	17/18	21.5
	18/19	13.6667
	19/20	30
BGE012208	16/17	na
	17/18	18
	18/19	15
	19/20	30.8
BGE012210	16/17	na
	17/18	12.25
	18/19	16
	19/20	26.4
BGE012213	16/17	na
	17/18	26.6667
	18/19	15.75
	19/20	36
BGE012238	16/17	na
	17/18	27.75
	18/19	26
	19/20	31.8
BGE012578	16/17	na
	17/18	18.75
	18/19	13
	19/20	32
BGE012601	16/17	na
	17/18	28
	18/19	29.5
	19/20	49.5
BGE012603	16/17	na
	17/18	26.5
	18/19	26.75
	19/20	30
BGE012615	16/17	na
	17/18	25.75
	18/19	28
	19/20	28.4
BGE012741	16/17	na
	17/18	40.25
	18/19	46.25
	19/20	42.8
BGE012805	16/17	na
	17/18	26.75
	18/19	30.5
	19/20	24.6
BGE012887	16/17	na
	17/18	21
	18/19	17.25
	19/20	27.4
BGE012890	16/17	na
	17/18	26.75
	18/19	10.5
	19/20	30.4
BGE012893	16/17	na
	17/18	22
	18/19	17.6667
	19/20	30.2
BGE012894	16/17	na
	17/18	10.25
	18/19	14.25
	19/20	32.5
BGE012896	16/17	na
	17/18	32.75
	18/19	7.25
	19/20	30.2
BGE013149	16/17	na
	17/18	20
	18/19	17.25
	19/20	24.6667
BGE013152	16/17	na
	17/18	21.5
	18/19	22.75
	19/20	27.8333
BGE013156	16/17	na
	17/18	21.25
	18/19	16.25
	19/20	32.8
BGE013179	16/17	na
	17/18	21.75
	18/19	14.75
	19/20	31
BGE013183	16/17	na
	17/18	21.25
	18/19	18.25
	19/20	28.8
BGE013192	16/17	na
	17/18	22
	18/19	20.25
	19/20	35
BGE013201	16/17	na
	17/18	24.75
	18/19	15.5
	19/20	33.8333
BGE013215	16/17	na
	17/18	25.5
	18/19	20.25
	19/20	31.2
BGE013218	16/17	na
	17/18	22.25
	18/19	18
	19/20	29.4
BGE013758	16/17	na
	17/18	17.25
	18/19	15
	19/20	32.25
BGE013761	16/17	na
	17/18	27.5
	18/19	15.5
	19/20	23.4
BGE013770	16/17	na
	17/18	24.25
	18/19	15.75
	19/20	33.4
BGE013773	16/17	na
	17/18	20.5
	18/19	15.75
	19/20	23.4
BGE013784	16/17	na
	17/18	19.5
	18/19	11
	19/20	22.6
BGE013795	16/17	na
	17/18	36.25
	18/19	23.6667
	19/20	38.8
BGE015377	16/17	na
	17/18	21.75
	18/19	8.33333
	19/20	32
BGE015390	16/17	na
	17/18	28.75
	18/19	21.5
	19/20	33.6
BGE015396	16/17	na
	17/18	22.25
	18/19	5.5
	19/20	27.4
BGE015397	16/17	na
	17/18	18
	18/19	6.5
	19/20	25.8333
BGE015400	16/17	na
	17/18	24.75
	18/19	23
	19/20	30.8
BGE017171	16/17	na
	17/18	39.25
	18/19	36
	19/20	40.5
BGE018199	16/17	na
	17/18	17
	18/19	13.75
	19/20	20.4
BGE018205	16/17	na
	17/18	30.5
	18/19	15.75
	19/20	32.6
BGE018207	16/17	na
	17/18	19.75
	18/19	19
	19/20	34
BGE018209	16/17	na
	17/18	23.25
	18/19	10
	19/20	36
BGE018213	16/17	na
	17/18	27.75
	18/19	23.75
	19/20	22
BGE018215	16/17	na
	17/18	28.25
	18/19	25.25
	19/20	36.8
BGE018228	16/17	na
	17/18	18.25
	18/19	19.6667
	19/20	28.2
BGE018239	16/17	na
	17/18	26.25
	18/19	20.75
	19/20	30.4
BGE018241	16/17	na
	17/18	31.5
	18/19	19.25
	19/20	35.75
BGE018248	16/17	na
	17/18	24.5
	18/19	24.5
	19/20	38.6
BGE018249	16/17	na
	17/18	21.75
	18/19	12.25
	19/20	31.5
BGE018258	16/17	na
	17/18	20.5
	18/19	13.75
	19/20	27
BGE018907	16/17	na
	17/18	19.75
	18/19	15.3333
	19/20	32.6
BGE018918	16/17	na
	17/18	18.5
	18/19	7.25
	19/20	23.2
BGE023724	16/17	na
	17/18	17.25
	18/19	17.75
	19/20	36.5
BGE024864	16/17	na
	17/18	18.75
	18/19	16.75
	19/20	28
BGE024865	16/17	na
	17/18	20.75
	18/19	24
	19/20	28.8
BGE024867	16/17	na
	17/18	21
	18/19	21
	19/20	26.8333
BGE024868	16/17	na
	17/18	19.75
	18/19	21
	19/20	25
BGE024869	16/17	na
	17/18	43.25
	18/19	40.25
	19/20	43.3333
BGE024871	16/17	na
	17/18	21
	18/19	27.25
	19/20	37.2
BGE025410	16/17	na
	17/18	28.5
	18/19	32.6667
	19/20	56.6
BGE025413	16/17	na
	17/18	39.25
	18/19	29.75
	19/20	51
BGE029098	16/17	na
	17/18	25
	18/19	23.5
	19/20	24
BGE029796	16/17	na
	17/18	19
	18/19	24.5
	19/20	38
BGE030916	16/17	na
	17/18	27.25
	18/19	27.25
	19/20	41.8
BGE030918	16/17	na
	17/18	42.75
	18/19	37.75
	19/20	49.25
BGE036373	16/17	na
	17/18	22.75
	18/19	10.25
	19/20	39.3333
Candeal de Vellisca	16/17	na
	17/18	19.25
	18/19	23.25
	19/20	26.2
Artur NICK	16/17	na
	17/18	43.25
	18/19	45.75
	19/20	62.8
BERDUN	16/17	na
	17/18	35.5
	18/19	37.75
	19/20	40.6
BOTTICELLI	16/17	na
	17/18	32.75
	18/19	34.75
	19/20	43
CALIFA SUR	16/17	na
	17/18	38.25
	18/19	34.5
	19/20	45.2
CAMARGO	16/17	na
	17/18	44
	18/19	42
	19/20	50.2
CCB Ingenio	16/17	na
	17/18	25.75
	18/19	37
	19/20	42.6
CRAKLIN	16/17	na
	17/18	24.5
	18/19	36.3333
	19/20	29.4
GAZUL	16/17	na
	17/18	26.75
	18/19	39.5
	19/20	43.2
NOGAL	16/17	na
	17/18	40.75
	18/19	36.5
	19/20	38.6667
PALEDOR	16/17	na
	17/18	52.25
	18/19	52.5
	19/20	62.6
08THES2162	16/17	na
	17/18	41.75
	18/19	53.5
	19/20	59
ALHAMBRA	16/17	na
	17/18	36
	18/19	43.5
	19/20	46.6
LAZARO	16/17	na
	17/18	31
	18/19	41.5
	19/20	48.2
LCS-STAR	16/17	na
	17/18	33
	18/19	57.75
	19/20	52.4
SY ALTEO	16/17	na
	17/18	41.75
	18/19	31.5
	19/20	41.4
MARIUS	16/17	na
	17/18	36.75
	18/19	18
	19/20	43.8
MARCOPOLO	16/17	na
	17/18	34.75
	18/19	43
	19/20	37.4
RGT-TOCAYO	16/17	na
	17/18	35.75
	18/19	37.5
	19/20	49.2857

## Sheet: GPC
Accession ID	year	GPC (%)
BGE000084	16/17	16.6458
	17/18	11.9856
	18/19	16.3236
	19/20	13.2299
BGE001942	16/17	16.7321
	17/18	10.3459
	18/19	15.5046
	19/20	12.502
BGE001945	16/17	18.1129
	17/18	12.2445
	18/19	17.4154
	19/20	16.2326
BGE001981	16/17	16.6458
	17/18	12.1582
	18/19	15.8686
	19/20	13.7758
BGE003546	16/17	16.2143
	17/18	13.1938
	18/19	16.2326
	19/20	13.6848
BGE003614	16/17	na
	17/18	10.2596
	18/19	15.8686
	19/20	11.5921
BGE005443	16/17	16.3869
	17/18	10.7774
	18/19	17.3244
	19/20	13.4119
BGE008209	16/17	15.4376
	17/18	8.9651
	18/19	15.5046
	19/20	12.6839
BGE008211	16/17	16.6458
	17/18	11.0363
	18/19	16.0506
	19/20	14.7767
BGE010003	16/17	18.3718
	17/18	11.5541
	18/19	16.9605
	19/20	13.6848
BGE011872	16/17	15.4376
	17/18	10.8637
	18/19	15.9596
	19/20	12.32
BGE011886	16/17	17.1636
	17/18	12.8486
	18/19	17.2335
	19/20	12.8659
BGE011930	16/17	18.717
	17/18	11.9856
	18/19	17.5064
	19/20	14.6857
BGE011932	16/17	18.1992
	17/18	13.6253
	18/19	17.5974
	19/20	15.1407
BGE011940	16/17	17.854
	17/18	13.1938
	18/19	17.9614
	19/20	14.7767
BGE011950	16/17	17.0773
	17/18	11.3815
	18/19	17.5974
	19/20	12.502
BGE011985	16/17	15.6102
	17/18	10.0007
	18/19	16.8695
	19/20	14.5038
BGE011995	16/17	19.2348
	17/18	11.813
	18/19	17.5974
	19/20	14.8677
BGE012001	16/17	17.7677
	17/18	11.1226
	18/19	16.9605
	19/20	14.1398
BGE012011	16/17	16.8184
	17/18	10.6911
	18/19	16.7785
	19/20	14.0488
BGE012034	16/17	17.5951
	17/18	10.5185
	18/19	17.9614
	19/20	15.5956
BGE012063	16/17	16.9047
	17/18	10.7774
	18/19	16.6875
	19/20	14.3218
BGE012068	16/17	17.3362
	17/18	12.2445
	18/19	16.6875
	19/20	15.3227
BGE012111	16/17	17.854
	17/18	12.4171
	18/19	17.6884
	19/20	14.7767
BGE012129	16/17	17.7677
	17/18	11.2089
	18/19	17.4154
	19/20	14.1398
BGE012132	16/17	15.3513
	17/18	9.6555
	18/19	15.4137
	19/20	15.5956
BGE012185	16/17	16.3006
	17/18	9.4829
	18/19	16.2326
	19/20	13.9578
BGE012192	16/17	16.9047
	17/18	12.5897
	18/19	15.9596
	19/20	14.9587
BGE012239	16/17	18.0266
	17/18	10.1733
	18/19	17.9614
	19/20	18.7803
BGE012292	16/17	17.5088
	17/18	11.2089
	18/19	15.7776
	19/20	16.5055
BGE012752	16/17	17.854
	17/18	10.4322
	18/19	16.3236
	19/20	12.9569
BGE012860	16/17	17.7677
	17/18	11.2952
	18/19	13.9578
	19/20	11.865
BGE012867	16/17	18.1129
	17/18	11.4678
	18/19	15.0497
	19/20	12.9569
BGE012870	16/17	18.3718
	17/18	11.7267
	18/19	17.9614
	19/20	15.1407
BGE012881	16/17	17.5088
	17/18	11.2952
	18/19	16.9605
	19/20	13.5029
BGE012886	16/17	17.4225
	17/18	11.1226
	18/19	17.2335
	19/20	15.2317
BGE012889	16/17	18.6307
	17/18	11.5541
	18/19	14.6857
	19/20	12.411
BGE012895	16/17	18.4581
	17/18	11.0363
	18/19	14.9587
	19/20	11.5921
BGE013128	16/17	16.991
	17/18	10.8637
	18/19	13.4119
	19/20	13.0479
BGE013137	16/17	17.5088
	17/18	11.9856
	18/19	17.7794
	19/20	15.7776
BGE013155	16/17	18.8896
	17/18	9.9144
	18/19	15.2317
	19/20	12.138
BGE013157	16/17	18.1992
	17/18	12.7623
	18/19	16.1416
	19/20	13.5938
BGE013173	16/17	17.1636
	17/18	10.5185
	18/19	14.2308
	19/20	12.502
BGE013174	16/17	na
	17/18	12.2445
	18/19	15.7776
	19/20	12.411
BGE013182	16/17	16.8184
	17/18	11.1226
	18/19	15.9596
	19/20	13.4119
BGE013187	16/17	17.5951
	17/18	12.676
	18/19	16.6875
	19/20	13.9578
BGE013202	16/17	19.4937
	17/18	11.4678
	18/19	18.5983
	19/20	16.6875
BGE013203	16/17	19.1485
	17/18	12.1582
	18/19	19.0533
	19/20	16.1416
BGE013206	16/17	20.7882
	17/18	12.9349
	18/19	20.3271
	19/20	16.2326
BGE013211	16/17	17.6814
	17/18	10.3459
	18/19	17.1425
	19/20	14.4128
BGE013760	16/17	17.6814
	17/18	10.7774
	18/19	16.0506
	19/20	12.593
BGE013777	16/17	18.8896
	17/18	11.2952
	18/19	15.7776
	19/20	13.5938
BGE013780	16/17	16.7321
	17/18	10.7774
	18/19	17.9614
	19/20	17.0515
BGE013801	16/17	19.4074
	17/18	12.9349
	18/19	19.2352
	19/20	15.6866
BGE014290	16/17	20.9608
	17/18	11.2952
	18/19	na
	19/20	17.5064
BGE015376	16/17	17.7677
	17/18	10.7774
	18/19	16.6875
	19/20	15.0497
BGE015378	16/17	18.4581
	17/18	10.3459
	18/19	16.5965
	19/20	16.2326
BGE015380	16/17	17.6814
	17/18	11.6404
	18/19	15.8686
	19/20	16.0506
BGE015384	16/17	17.4225
	17/18	11.3815
	18/19	15.7776
	19/20	13.8668
BGE015399	16/17	17.9403
	17/18	9.5692
	18/19	16.5055
	19/20	15.2317
BGE015402	16/17	17.2499
	17/18	10.0007
	18/19	15.2317
	19/20	14.3218
BGE018217	16/17	18.717
	17/18	15.4376
	18/19	18.3253
	19/20	16.6875
BGE018221	16/17	18.717
	17/18	12.5897
	18/19	17.3244
	19/20	17.5064
BGE018225	16/17	17.854
	17/18	13.7116
	18/19	16.5965
	19/20	16.2326
BGE018232	16/17	18.4581
	17/18	11.8993
	18/19	15.6866
	19/20	15.2317
BGE018253	16/17	20.7019
	17/18	12.8486
	18/19	16.6875
	19/20	17.6884
BGE018356	16/17	15.7828
	17/18	9.7418
	18/19	14.9587
	19/20	15.5956
BGE018671	16/17	18.3718
	17/18	13.7979
	18/19	16.8695
	19/20	16.1416
BGE018922	16/17	16.991
	17/18	11.2089
	18/19	16.3236
	19/20	15.6866
BGE018927	16/17	19.58
	17/18	13.1075
	18/19	18.5983
	19/20	16.5965
BGE019328	16/17	18.8896
	17/18	11.813
	18/19	16.4145
	19/20	15.6866
BGE020362	16/17	18.0266
	17/18	11.9856
	18/19	16.9605
	19/20	14.9587
BGE020365	16/17	17.4225
	17/18	11.813
	18/19	16.4145
	19/20	15.3227
BGE020366	16/17	17.2499
	17/18	11.7267
	18/19	14.5038
	19/20	11.7741
BGE022235	16/17	17.3362
	17/18	11.9856
	18/19	16.5055
	19/20	14.0488
BGE023723	16/17	18.4581
	17/18	10.6911
	18/19	15.9596
	19/20	12.6839
BGE023725	16/17	18.0266
	17/18	12.2445
	18/19	16.5055
	19/20	12.8659
BGE024863	16/17	18.8896
	17/18	15.0061
	18/19	17.5064
	19/20	16.8695
BGE024866	16/17	16.6458
	17/18	11.7267
	18/19	16.4145
	19/20	13.6848
BGE024870	16/17	16.7321
	17/18	10.3459
	18/19	18.2343
	19/20	14.5947
BGE026951	16/17	16.9047
	17/18	12.9349
	18/19	17.5974
	19/20	14.5038
BGE029105	16/17	17.5088
	17/18	12.676
	18/19	18.1434
	19/20	15.4137
BGE029795	16/17	16.7321
	17/18	10.5185
	18/19	16.7785
	19/20	13.5029
BGE034186	16/17	16.0417
	17/18	11.3815
	18/19	na
	19/20	14.7767
BGE001944	16/17	18.4581
	17/18	11.2089
	18/19	16.2326
	19/20	13.3209
BGE001983	16/17	17.4225
	17/18	11.3815
	18/19	16.5055
	19/20	11.7741
BGE002012	16/17	18.2855
	17/18	12.9349
	18/19	18.0524
	19/20	13.5938
BGE002013	16/17	16.6458
	17/18	10.2596
	18/19	17.9614
	19/20	14.2308
BGE003156	16/17	17.3362
	17/18	11.8993
	18/19	17.1425
	19/20	14.0488
BGE003236	16/17	16.0417
	17/18	10.6048
	18/19	15.7776
	19/20	11.3191
BGE003611	16/17	16.9047
	17/18	13.1075
	18/19	16.6875
	19/20	12.047
BGE003612	16/17	17.5951
	17/18	11.0363
	18/19	17.7794
	19/20	13.2299
BGE003615	16/17	17.4225
	17/18	11.8993
	18/19	16.3236
	19/20	13.3209
BGE004791	16/17	17.5088
	17/18	12.9349
	18/19	16.3236
	19/20	12.138
BGE008205	16/17	16.8184
	17/18	10.2596
	18/19	17.1425
	19/20	14.3218
BGE008220	16/17	19.1485
	17/18	11.813
	18/19	18.1434
	19/20	15.7776
BGE008221	16/17	17.1636
	17/18	11.0363
	18/19	17.7794
	19/20	15.2317
BGE008224	16/17	14.0568
	17/18	9.3103
	18/19	14.9587
	19/20	12.047
BGE008229	16/17	18.4581
	17/18	10.8637
	18/19	17.6884
	19/20	14.8677
BGE011827	16/17	16.6458
	17/18	9.3103
	18/19	16.9605
	19/20	14.0488
BGE011829	16/17	17.854
	17/18	11.6404
	18/19	16.4145
	19/20	13.3209
BGE011866	16/17	16.7321
	17/18	9.6555
	18/19	15.4137
	19/20	12.9569
BGE011869	16/17	18.8896
	17/18	10.95
	18/19	16.7785
	19/20	13.3209
BGE011871	16/17	13.9705
	17/18	9.3103
	18/19	15.4137
	19/20	13.0479
BGE011879	16/17	16.4732
	17/18	9.3966
	18/19	16.3236
	19/20	11.2281
BGE011882	16/17	16.128
	17/18	9.3966
	18/19	16.6875
	19/20	11.7741
BGE011887	16/17	18.3718
	17/18	11.1226
	18/19	19.6902
	19/20	15.5046
BGE011888	16/17	18.717
	17/18	11.4678
	18/19	18.0524
	19/20	17.4154
BGE011931	16/17	18.9759
	17/18	11.6404
	18/19	18.2343
	19/20	16.5055
BGE011958	16/17	18.1992
	17/18	10.7774
	18/19	18.5073
	19/20	16.5055
BGE012036	16/17	17.5951
	17/18	13.7979
	18/19	17.5064
	19/20	14.4128
BGE012045	16/17	17.4225
	17/18	11.3815
	18/19	17.8704
	19/20	14.7767
BGE012047	16/17	17.854
	17/18	12.5897
	18/19	17.2335
	19/20	13.5029
BGE012067	16/17	16.991
	17/18	11.2089
	18/19	16.9605
	19/20	12.6839
BGE012078	16/17	17.3362
	17/18	12.2445
	18/19	17.6884
	19/20	14.6857
BGE012120	16/17	17.854
	17/18	11.4678
	18/19	17.9614
	19/20	14.5947
BGE012121	16/17	17.854
	17/18	10.8637
	18/19	16.7785
	19/20	16.4145
BGE012124	16/17	18.2855
	17/18	12.0719
	18/19	17.3244
	19/20	16.3236
BGE012191	16/17	18.0266
	17/18	10.7774
	18/19	17.5064
	19/20	15.7776
BGE012194	16/17	17.5951
	17/18	13.539
	18/19	17.5974
	19/20	16.2326
BGE012196	16/17	17.9403
	17/18	10.7774
	18/19	17.2335
	19/20	13.5029
BGE012198	16/17	17.4225
	17/18	10.4322
	18/19	17.2335
	19/20	13.4119
BGE012201	16/17	18.5444
	17/18	11.2089
	18/19	17.5974
	19/20	14.5947
BGE012205	16/17	17.6814
	17/18	11.813
	18/19	17.4154
	19/20	15.0497
BGE012208	16/17	19.2348
	17/18	12.9349
	18/19	19.8722
	19/20	18.1434
BGE012210	16/17	17.7677
	17/18	11.5541
	18/19	17.3244
	19/20	16.4145
BGE012213	16/17	16.5595
	17/18	9.6555
	18/19	16.6875
	19/20	11.6831
BGE012238	16/17	19.0622
	17/18	11.1226
	18/19	18.0524
	19/20	14.1398
BGE012578	16/17	17.7677
	17/18	10.7774
	18/19	16.7785
	19/20	14.1398
BGE012601	16/17	17.3362
	17/18	12.0719
	18/19	16.7785
	19/20	14.6857
BGE012603	16/17	18.4581
	17/18	12.0719
	18/19	15.5956
	19/20	13.0479
BGE012615	16/17	16.7321
	17/18	11.0363
	18/19	16.1416
	19/20	11.7741
BGE012741	16/17	15.5239
	17/18	9.3966
	18/19	15.7776
	19/20	12.502
BGE012805	16/17	17.2499
	17/18	10.8637
	18/19	17.8704
	19/20	15.1407
BGE012887	16/17	17.6814
	17/18	11.6404
	18/19	17.5064
	19/20	14.1398
BGE012890	16/17	17.854
	17/18	11.7267
	18/19	17.5064
	19/20	12.6839
BGE012893	16/17	18.1992
	17/18	11.6404
	18/19	19.7812
	19/20	15.9596
BGE012894	16/17	16.3869
	17/18	12.7623
	18/19	16.5055
	19/20	13.3209
BGE012896	16/17	15.4376
	17/18	10.4322
	18/19	16.9605
	19/20	13.8668
BGE013149	16/17	19.0622
	17/18	12.2445
	18/19	18.2343
	19/20	13.2299
BGE013152	16/17	19.0622
	17/18	12.0719
	18/19	18.8713
	19/20	14.4128
BGE013156	16/17	19.2348
	17/18	10.8637
	18/19	18.5983
	19/20	15.0497
BGE013179	16/17	18.5444
	17/18	12.4171
	18/19	18.2343
	19/20	14.4128
BGE013183	16/17	18.8896
	17/18	11.8993
	18/19	19.0533
	19/20	15.0497
BGE013192	16/17	18.1129
	17/18	11.7267
	18/19	19.1442
	19/20	14.9587
BGE013201	16/17	19.3211
	17/18	12.1582
	18/19	19.5992
	19/20	17.3244
BGE013215	16/17	20.7882
	17/18	11.9856
	18/19	19.8722
	19/20	17.1425
BGE013218	16/17	18.9759
	17/18	13.7979
	18/19	17.9614
	19/20	15.1407
BGE013758	16/17	16.991
	17/18	13.2801
	18/19	18.3253
	19/20	15.9596
BGE013761	16/17	16.5595
	17/18	11.3815
	18/19	16.7785
	19/20	12.8659
BGE013770	16/17	17.2499
	17/18	11.6404
	18/19	16.9605
	19/20	13.5938
BGE013773	16/17	16.5595
	17/18	12.676
	18/19	16.9605
	19/20	14.5038
BGE013784	16/17	17.854
	17/18	12.7623
	18/19	18.2343
	19/20	14.9587
BGE013795	16/17	14.9198
	17/18	10.4322
	18/19	16.8695
	19/20	12.229
BGE015377	16/17	16.0417
	17/18	11.5541
	18/19	18.5073
	19/20	14.9587
BGE015390	16/17	16.7321
	17/18	13.1938
	18/19	17.4154
	19/20	13.5938
BGE015396	16/17	16.128
	17/18	11.2952
	18/19	17.4154
	19/20	13.5938
BGE015397	16/17	16.991
	17/18	12.2445
	18/19	19.0533
	19/20	16.6875
BGE015400	16/17	18.3718
	17/18	12.1582
	18/19	18.8713
	19/20	16.2326
BGE017171	16/17	16.2143
	17/18	9.7418
	18/19	18.5983
	19/20	16.7785
BGE018199	16/17	14.4883
	17/18	11.9856
	18/19	15.8686
	19/20	14.7767
BGE018205	16/17	15.0924
	17/18	12.5897
	18/19	16.5055
	19/20	14.8677
BGE018207	16/17	15.9554
	17/18	10.5185
	18/19	17.5974
	19/20	15.3227
BGE018209	16/17	18.3718
	17/18	10.95
	18/19	18.7803
	19/20	17.0515
BGE018213	16/17	18.2855
	17/18	12.0719
	18/19	17.6884
	19/20	17.0515
BGE018215	16/17	18.3718
	17/18	12.7623
	18/19	16.6875
	19/20	15.0497
BGE018228	16/17	18.5444
	17/18	12.9349
	18/19	17.6884
	19/20	16.3236
BGE018239	16/17	19.8389
	17/18	12.0719
	18/19	18.3253
	19/20	17.3244
BGE018241	16/17	19.7526
	17/18	12.9349
	18/19	18.4163
	19/20	16.1416
BGE018248	16/17	20.3567
	17/18	13.1075
	18/19	18.6893
	19/20	16.5055
BGE018249	16/17	17.6814
	17/18	10.3459
	18/19	16.6875
	19/20	12.502
BGE018258	16/17	18.0266
	17/18	12.8486
	18/19	17.2335
	19/20	15.1407
BGE018907	16/17	18.2855
	17/18	11.0363
	18/19	17.5064
	19/20	15.4137
BGE018918	16/17	18.2855
	17/18	12.4171
	18/19	16.9605
	19/20	14.2308
BGE023724	16/17	19.58
	17/18	11.0363
	18/19	18.2343
	19/20	14.6857
BGE024864	16/17	18.9759
	17/18	12.3308
	18/19	16.5965
	19/20	16.9605
BGE024865	16/17	17.3362
	17/18	11.8993
	18/19	16.5055
	19/20	14.4128
BGE024867	16/17	16.991
	17/18	11.4678
	18/19	16.6875
	19/20	16.3236
BGE024868	16/17	16.3006
	17/18	11.2089
	18/19	16.7785
	19/20	16.5965
BGE024869	16/17	15.5239
	17/18	8.9651
	18/19	15.5046
	19/20	12.8659
BGE024871	16/17	17.5088
	17/18	11.1226
	18/19	17.6884
	19/20	13.2299
BGE025410	16/17	16.6458
	17/18	9.3103
	18/19	14.8677
	19/20	14.2308
BGE025413	16/17	15.0061
	17/18	10.087
	18/19	15.5956
	19/20	13.2299
BGE029098	16/17	15.6102
	17/18	10.5185
	18/19	16.0506
	19/20	13.3209
BGE029796	16/17	16.991
	17/18	11.2089
	18/19	16.9605
	19/20	12.229
BGE030916	16/17	17.3362
	17/18	11.3815
	18/19	16.8695
	19/20	12.593
BGE030918	16/17	17.1636
	17/18	9.7418
	18/19	16.2326
	19/20	12.047
BGE036373	16/17	15.6965
	17/18	10.6911
	18/19	16.2326
	19/20	12.6839
Candeal de Vellisca	16/17	na
	17/18	13.7979
	18/19	17.5064
	19/20	13.1389
Artur NICK	16/17	na
	17/18	9.1377
	18/19	13.4119
	19/20	13.5938
BERDUN	16/17	na
	17/18	8.5336
	18/19	14.9587
	19/20	14.0488
BOTTICELLI	16/17	na
	17/18	9.224
	18/19	14.0488
	19/20	12.7749
CALIFA SUR	16/17	na
	17/18	9.3966
	18/19	15.0497
	19/20	13.6848
CAMARGO	16/17	na
	17/18	8.2747
	18/19	12.9569
	19/20	11.7741
CCB Ingenio	16/17	na
	17/18	10.8637
	18/19	16.1416
	19/20	14.0488
CRAKLIN	16/17	na
	17/18	10.087
	18/19	14.4128
	19/20	13.5029
GAZUL	16/17	na
	17/18	10.6048
	18/19	16.9605
	19/20	14.1398
NOGAL	16/17	na
	17/18	9.5692
	18/19	15.6866
	19/20	11.7741
PALEDOR	16/17	na
	17/18	9.224
	18/19	16.7785
	19/20	15.0497
08THES2162	16/17	na
	17/18	9.3966
	18/19	16.3236
	19/20	12.411
ALHAMBRA	16/17	na
	17/18	8.8788
	18/19	14.7767
	19/20	12.7749
LAZARO	16/17	na
	17/18	9.4829
	18/19	15.0497
	19/20	13.4119
LCS-STAR	16/17	na
	17/18	8.5336
	18/19	16.7785
	19/20	14.2308
SY ALTEO	16/17	na
	17/18	8.8788
	18/19	15.7776
	19/20	13.9578
MARIUS	16/17	na
	17/18	9.8281
	18/19	15.0497
	19/20	12.047
MARCOPOLO	16/17	na
	17/18	9.224
	18/19	16.3236
	19/20	12.229
RGT-TOCAYO	16/17	na
	17/18	7.8432
	18/19	14.8677
	19/20	12.7749

## Sheet: SDSS
Accession ID	year	SDSS (mm)
BGE000084	16/17	80
	17/18	31
	18/19	32.5
	19/20	47.5
BGE001942	16/17	65
	17/18	29
	18/19	31
	19/20	44.5
BGE001945	16/17	44
	17/18	27.5
	18/19	24
	19/20	29.5
BGE001981	16/17	86.5
	17/18	48.5
	18/19	47.5
	19/20	66
BGE003546	16/17	65
	17/18	41.5
	18/19	37.5
	19/20	63
BGE003614	16/17	na
	17/18	42.5
	18/19	51.5
	19/20	61
BGE005443	16/17	75
	17/18	50
	18/19	47
	19/20	85
BGE008209	16/17	75
	17/18	34
	18/19	62.5
	19/20	80
BGE008211	16/17	60
	17/18	38.5
	18/19	49.5
	19/20	76
BGE010003	16/17	70
	17/18	49
	18/19	63.5
	19/20	85.5
BGE011872	16/17	48
	17/18	29.5
	18/19	45
	19/20	53
BGE011886	16/17	65
	17/18	38
	18/19	53.5
	19/20	75.5
BGE011930	16/17	72.5
	17/18	50
	18/19	58.5
	19/20	89
BGE011932	16/17	65.5
	17/18	49
	18/19	54.5
	19/20	76
BGE011940	16/17	64.5
	17/18	33.5
	18/19	44
	19/20	75.5
BGE011950	16/17	52
	17/18	35.5
	18/19	38
	19/20	54
BGE011985	16/17	77.5
	17/18	32
	18/19	54.5
	19/20	57.5
BGE011995	16/17	43
	17/18	32
	18/19	40
	19/20	39.5
BGE012001	16/17	61.5
	17/18	48
	18/19	47
	19/20	73.5
BGE012011	16/17	39
	17/18	28
	18/19	34.5
	19/20	35
BGE012034	16/17	37
	17/18	24.5
	18/19	27.5
	19/20	30
BGE012063	16/17	35
	17/18	25
	18/19	26.5
	19/20	27
BGE012068	16/17	38.5
	17/18	31
	18/19	33
	19/20	37
BGE012111	16/17	104
	17/18	78.5
	18/19	81.5
	19/20	99.5
BGE012129	16/17	68.5
	17/18	48
	18/19	62.5
	19/20	74.5
BGE012132	16/17	42
	17/18	24.5
	18/19	46
	19/20	58
BGE012185	16/17	42
	17/18	26
	18/19	47.5
	19/20	66
BGE012192	16/17	39.5
	17/18	20.5
	18/19	24
	19/20	38.5
BGE012239	16/17	108.5
	17/18	50
	18/19	55.5
	19/20	82
BGE012292	16/17	115
	17/18	55
	18/19	64
	19/20	104
BGE012752	16/17	47.5
	17/18	22.5
	18/19	39.5
	19/20	38.5
BGE012860	16/17	46.5
	17/18	35
	18/19	35.5
	19/20	48
BGE012867	16/17	101.5
	17/18	38.5
	18/19	65.5
	19/20	80.5
BGE012870	16/17	26
	17/18	22
	18/19	21
	19/20	na
BGE012881	16/17	72.5
	17/18	37.5
	18/19	54
	19/20	72
BGE012886	16/17	31
	17/18	18
	18/19	23
	19/20	41
BGE012889	16/17	49
	17/18	32
	18/19	51.5
	19/20	50
BGE012895	16/17	41.5
	17/18	35
	18/19	42
	19/20	46
BGE013128	16/17	51.5
	17/18	47.5
	18/19	29.5
	19/20	62
BGE013137	16/17	52
	17/18	40
	18/19	41.5
	19/20	73.5
BGE013155	16/17	44
	17/18	36.5
	18/19	46.5
	19/20	43.5
BGE013157	16/17	89
	17/18	55.5
	18/19	58
	19/20	65.5
BGE013173	16/17	43
	17/18	36
	18/19	23.5
	19/20	55
BGE013174	16/17	na
	17/18	36
	18/19	26.5
	19/20	38
BGE013182	16/17	37.5
	17/18	24
	18/19	45
	19/20	45.5
BGE013187	16/17	35
	17/18	32
	18/19	28
	19/20	38
BGE013202	16/17	34.5
	17/18	23.5
	18/19	27.5
	19/20	41
BGE013203	16/17	27.5
	17/18	21.5
	18/19	27
	19/20	35
BGE013206	16/17	40
	17/18	32
	18/19	29
	19/20	39
BGE013211	16/17	52.5
	17/18	27.5
	18/19	41.5
	19/20	65.5
BGE013760	16/17	68
	17/18	38
	18/19	54
	19/20	63.5
BGE013777	16/17	86
	17/18	51
	18/19	59
	19/20	82.5
BGE013780	16/17	76.5
	17/18	28
	18/19	49
	19/20	62.5
BGE013801	16/17	43
	17/18	29
	18/19	30
	19/20	53
BGE014290	16/17	110.5
	17/18	51.5
	18/19	45.5
	19/20	96.5
BGE015376	16/17	39.5
	17/18	25
	18/19	31
	19/20	31.5
BGE015378	16/17	42.5
	17/18	34.5
	18/19	35
	19/20	51
BGE015380	16/17	38
	17/18	25.5
	18/19	20.5
	19/20	35.5
BGE015384	16/17	39
	17/18	29.5
	18/19	19.5
	19/20	47.5
BGE015399	16/17	48.5
	17/18	29
	18/19	41.5
	19/20	64
BGE015402	16/17	71
	17/18	41
	18/19	61.5
	19/20	87
BGE018217	16/17	35
	17/18	35
	18/19	33.5
	19/20	51.5
BGE018221	16/17	77.5
	17/18	49
	18/19	61
	19/20	85
BGE018225	16/17	31.5
	17/18	28
	18/19	25
	19/20	48
BGE018232	16/17	32.5
	17/18	25
	18/19	26.5
	19/20	42.5
BGE018253	16/17	44
	17/18	26.5
	18/19	39
	19/20	56
BGE018356	16/17	32
	17/18	25.5
	18/19	29.5
	19/20	36.5
BGE018671	16/17	30.5
	17/18	38.5
	18/19	26.5
	19/20	38.5
BGE018922	16/17	36
	17/18	24
	18/19	21.5
	19/20	28
BGE018927	16/17	39
	17/18	30.5
	18/19	42.5
	19/20	41
BGE019328	16/17	40
	17/18	46.5
	18/19	23
	19/20	54
BGE020362	16/17	56
	17/18	52
	18/19	68.5
	19/20	79.5
BGE020365	16/17	47
	17/18	38.5
	18/19	51
	19/20	46.5
BGE020366	16/17	71
	17/18	61.5
	18/19	55.5
	19/20	74.5
BGE022235	16/17	35.5
	17/18	22.5
	18/19	29
	19/20	34
BGE023723	16/17	39
	17/18	29.5
	18/19	47.5
	19/20	49
BGE023725	16/17	70
	17/18	60
	18/19	28.5
	19/20	79
BGE024863	16/17	57
	17/18	49
	18/19	43.5
	19/20	73
BGE024866	16/17	92.5
	17/18	61
	18/19	69.5
	19/20	80
BGE024870	16/17	51
	17/18	34
	18/19	35.5
	19/20	58
BGE026951	16/17	25.5
	17/18	23
	18/19	23.5
	19/20	22
BGE029105	16/17	50
	17/18	31
	18/19	39
	19/20	73
BGE029795	16/17	82.5
	17/18	39
	18/19	58.5
	19/20	83
BGE034186	16/17	25
	17/18	22.5
	18/19	na
	19/20	36
BGE001944	16/17	90
	17/18	57
	18/19	83
	19/20	90.5
BGE001983	16/17	39
	17/18	19.5
	18/19	25
	19/20	44
BGE002012	16/17	33.5
	17/18	28
	18/19	22.5
	19/20	50
BGE002013	16/17	50
	17/18	32.5
	18/19	43
	19/20	51
BGE003156	16/17	67
	17/18	33.5
	18/19	33.5
	19/20	65
BGE003236	16/17	60
	17/18	37.5
	18/19	45.5
	19/20	55.5
BGE003611	16/17	62
	17/18	37
	18/19	32.5
	19/20	41.5
BGE003612	16/17	74.5
	17/18	37.5
	18/19	65.5
	19/20	82
BGE003615	16/17	89
	17/18	35.5
	18/19	69
	19/20	73
BGE004791	16/17	102.5
	17/18	50.5
	18/19	53
	19/20	80
BGE008205	16/17	112
	17/18	54.5
	18/19	88
	19/20	97.5
BGE008220	16/17	29
	17/18	20.5
	18/19	21.5
	19/20	31
BGE008221	16/17	107.5
	17/18	65
	18/19	90
	19/20	102
BGE008224	16/17	102.5
	17/18	54
	18/19	56
	19/20	78.5
BGE008229	16/17	115.5
	17/18	107
	18/19	50
	19/20	107.5
BGE011827	16/17	50.5
	17/18	38
	18/19	53.5
	19/20	45
BGE011829	16/17	77.5
	17/18	61.5
	18/19	78
	19/20	80.5
BGE011866	16/17	41
	17/18	27.5
	18/19	46.5
	19/20	68.5
BGE011869	16/17	46
	17/18	36
	18/19	41.5
	19/20	46
BGE011871	16/17	54.5
	17/18	26
	18/19	56
	19/20	54
BGE011879	16/17	50
	17/18	25.5
	18/19	55.5
	19/20	53.5
BGE011882	16/17	71.5
	17/18	26.5
	18/19	60
	19/20	77
BGE011887	16/17	39
	17/18	38.5
	18/19	34.5
	19/20	48.5
BGE011888	16/17	45
	17/18	61
	18/19	52.5
	19/20	95.5
BGE011931	16/17	61.5
	17/18	37
	18/19	42.5
	19/20	75.5
BGE011958	16/17	35.5
	17/18	33.5
	18/19	30
	19/20	44
BGE012036	16/17	82.5
	17/18	46.5
	18/19	48
	19/20	72.5
BGE012045	16/17	38
	17/18	44
	18/19	25
	19/20	73
BGE012047	16/17	45.5
	17/18	30.5
	18/19	25.5
	19/20	52.5
BGE012067	16/17	37.5
	17/18	31
	18/19	23.5
	19/20	29.5
BGE012078	16/17	47
	17/18	38.5
	18/19	40.5
	19/20	59
BGE012120	16/17	50
	17/18	30.5
	18/19	26.5
	19/20	54.5
BGE012121	16/17	100
	17/18	70.5
	18/19	47.5
	19/20	90.5
BGE012124	16/17	66.5
	17/18	61
	18/19	64
	19/20	86.5
BGE012191	16/17	23.5
	17/18	22.5
	18/19	19
	19/20	18.5
BGE012194	16/17	41
	17/18	34
	18/19	25.5
	19/20	26.5
BGE012196	16/17	96.5
	17/18	42.5
	18/19	65
	19/20	68.5
BGE012198	16/17	34.5
	17/18	22.5
	18/19	21
	19/20	28
BGE012201	16/17	75
	17/18	62
	18/19	55.5
	19/20	78
BGE012205	16/17	89.5
	17/18	92
	18/19	71.5
	19/20	86.5
BGE012208	16/17	37.5
	17/18	31
	18/19	22
	19/20	30
BGE012210	16/17	87.5
	17/18	64
	18/19	60.5
	19/20	80.5
BGE012213	16/17	36
	17/18	32.5
	18/19	31.5
	19/20	38
BGE012238	16/17	60.5
	17/18	56
	18/19	56
	19/20	70
BGE012578	16/17	47
	17/18	43.5
	18/19	23
	19/20	58
BGE012601	16/17	61.5
	17/18	31
	18/19	31
	19/20	60.5
BGE012603	16/17	48.5
	17/18	22.5
	18/19	23.5
	19/20	48
BGE012615	16/17	45
	17/18	38.5
	18/19	32
	19/20	49.5
BGE012741	16/17	50
	17/18	23.5
	18/19	50.5
	19/20	60.5
BGE012805	16/17	57.5
	17/18	25
	18/19	49
	19/20	61
BGE012887	16/17	49.5
	17/18	37.5
	18/19	36
	19/20	62
BGE012890	16/17	31
	17/18	27
	18/19	48.5
	19/20	51
BGE012893	16/17	32
	17/18	25.5
	18/19	22
	19/20	36
BGE012894	16/17	99.5
	17/18	41
	18/19	59
	19/20	67
BGE012896	16/17	44
	17/18	29.5
	18/19	21
	19/20	24
BGE013149	16/17	96.5
	17/18	40
	18/19	27.5
	19/20	78.5
BGE013152	16/17	30
	17/18	22
	18/19	20.5
	19/20	40.5
BGE013156	16/17	42
	17/18	25
	18/19	26
	19/20	44
BGE013179	16/17	48.5
	17/18	42
	18/19	45
	19/20	73.5
BGE013183	16/17	43
	17/18	35
	18/19	34.5
	19/20	64
BGE013192	16/17	35
	17/18	27.5
	18/19	26.5
	19/20	42.5
BGE013201	16/17	26
	17/18	24
	18/19	23
	19/20	28
BGE013215	16/17	26
	17/18	23.5
	18/19	37
	19/20	34
BGE013218	16/17	46
	17/18	52.5
	18/19	53
	19/20	81
BGE013758	16/17	35
	17/18	27.5
	18/19	21
	19/20	27.5
BGE013761	16/17	41
	17/18	44.5
	18/19	49.5
	19/20	75.5
BGE013770	16/17	51.5
	17/18	27
	18/19	26.5
	19/20	64
BGE013773	16/17	35
	17/18	28.5
	18/19	19.5
	19/20	32.5
BGE013784	16/17	50
	17/18	28
	18/19	36.5
	19/20	54.5
BGE013795	16/17	88
	17/18	51
	18/19	71.5
	19/20	90
BGE015377	16/17	53
	17/18	46.5
	18/19	28.5
	19/20	48
BGE015390	16/17	28
	17/18	24.5
	18/19	19.5
	19/20	26.5
BGE015396	16/17	33
	17/18	25.5
	18/19	10
	19/20	24.5
BGE015397	16/17	33
	17/18	40.5
	18/19	37
	19/20	33
BGE015400	16/17	24.5
	17/18	24
	18/19	23
	19/20	28.5
BGE017171	16/17	38
	17/18	38.5
	18/19	38.5
	19/20	53
BGE018199	16/17	64.5
	17/18	46
	18/19	19
	19/20	62.5
BGE018205	16/17	83
	17/18	52
	18/19	50.5
	19/20	63
BGE018207	16/17	31.5
	17/18	31.5
	18/19	29
	19/20	41.5
BGE018209	16/17	36
	17/18	25.5
	18/19	32.5
	19/20	48
BGE018213	16/17	32
	17/18	25
	18/19	20
	19/20	51.5
BGE018215	16/17	54
	17/18	41.5
	18/19	44
	19/20	57.5
BGE018228	16/17	114
	17/18	74
	18/19	87
	19/20	105
BGE018239	16/17	26
	17/18	26
	18/19	23.5
	19/20	37.5
BGE018241	16/17	28.5
	17/18	27
	18/19	20.5
	19/20	27.5
BGE018248	16/17	29
	17/18	24
	18/19	22
	19/20	27.5
BGE018249	16/17	72
	17/18	38.5
	18/19	54.5
	19/20	78.5
BGE018258	16/17	58.5
	17/18	38
	18/19	50.5
	19/20	67
BGE018907	16/17	45
	17/18	24
	18/19	32.5
	19/20	44.5
BGE018918	16/17	49
	17/18	38.5
	18/19	23.5
	19/20	44.5
BGE023724	16/17	48.5
	17/18	40
	18/19	54.5
	19/20	59
BGE024864	16/17	48
	17/18	37
	18/19	24
	19/20	73.5
BGE024865	16/17	34.5
	17/18	26
	18/19	25
	19/20	41
BGE024867	16/17	37.5
	17/18	38.5
	18/19	22
	19/20	42
BGE024868	16/17	46
	17/18	40
	18/19	24
	19/20	50.5
BGE024869	16/17	81
	17/18	29.5
	18/19	52.5
	19/20	84.5
BGE024871	16/17	48
	17/18	31
	18/19	48.5
	19/20	57
BGE025410	16/17	113.5
	17/18	70
	18/19	68
	19/20	85.5
BGE025413	16/17	105
	17/18	57
	18/19	77
	19/20	88.5
BGE029098	16/17	55.5
	17/18	41
	18/19	45.5
	19/20	59
BGE029796	16/17	52.5
	17/18	37
	18/19	33
	19/20	59.5
BGE030916	16/17	57.5
	17/18	46
	18/19	57.5
	19/20	66.5
BGE030918	16/17	87.5
	17/18	54
	18/19	56.5
	19/20	69
BGE036373	16/17	28.5
	17/18	23
	18/19	23
	19/20	36
Candeal de Vellisca	16/17	na
	17/18	111
	18/19	93.5
	19/20	98
Artur NICK	16/17	na
	17/18	49
	18/19	74
	19/20	71
BERDUN	16/17	na
	17/18	46
	18/19	85
	19/20	84
BOTTICELLI	16/17	na
	17/18	47
	18/19	112
	19/20	92
CALIFA SUR	16/17	na
	17/18	54.5
	18/19	98
	19/20	86.5
CAMARGO	16/17	na
	17/18	47.5
	18/19	95
	19/20	81
CCB Ingenio	16/17	na
	17/18	64.5
	18/19	98.5
	19/20	94.5
CRAKLIN	16/17	na
	17/18	45.5
	18/19	68
	19/20	66
GAZUL	16/17	na
	17/18	69
	18/19	97.5
	19/20	85
NOGAL	16/17	na
	17/18	44.5
	18/19	64
	19/20	68
PALEDOR	16/17	na
	17/18	68.5
	18/19	86
	19/20	84
08THES2162	16/17	na
	17/18	67.5
	18/19	108
	19/20	97.5
ALHAMBRA	16/17	na
	17/18	46.5
	18/19	107
	19/20	94.5
LAZARO	16/17	na
	17/18	55.5
	18/19	76.5
	19/20	84.5
LCS-STAR	16/17	na
	17/18	63
	18/19	98.5
	19/20	97
SY ALTEO	16/17	na
	17/18	51
	18/19	96.5
	19/20	94.5
MARIUS	16/17	na
	17/18	37.5
	18/19	58.5
	19/20	68
MARCOPOLO	16/17	na
	17/18	50
	18/19	69.5
	19/20	68
RGT-TOCAYO	16/17	na
	17/18	34
	18/19	89.5
	19/20	82
